# Supplementary material for: SHIP-MR and Radiology: 12 Years of Whole-Body Magnetic Resonance Imaging in a Single Center
Source: Healthcare (Basel). 2021 Dec 24;10(1):33. doi: 10.3390/healthcare10010033 (PMC8775435; doi:10.3390/healthcare10010033)
Supplement: Supplementary file 1 [file healthcare-10-00033-s001.zip]

Archive with 1 entries (1 files):
- healthcare-1486881-supplementary.pdf
